# Supplementary material for: The Endogenous Dual Retinoid Receptor Agonist Alitretinoin Exhibits Immunoregulatory Functions on Antigen-Presenting Cells
Source: Int J Mol Sci. 2023 Jun 2;24(11):9654. doi: 10.3390/ijms24119654 (PMC10253969; doi:10.3390/ijms24119654)
Supplement: Supplementary file 1 [file ijms-24-09654-s001.zip › Table_S1.xlsx]

## Sheet: Table_S1_DEG_list
Gene	logFC	AveExpr	t	P.Value	adj.P.Val	B
ABHD12B	1.13658	6.95735	10.9475	7.72586e-06	0.00689267	4.33572
ADAM8	-1.43076	11.5114	-6.5257	0.00025583	0.0176395	0.989998
ADH1A	1.06609	8.03144	7.04027	0.000156369	0.0149296	1.48347
ADH1C	1.14119	9.97054	8.87407	3.31498e-05	0.00871653	2.99569
ADRA1B	1.20988	7.68635	6.62438	0.00023227	0.0169312	1.08726
AEBP1	1.25715	12.7923	6.06554	0.000407341	0.0213144	0.519222
AKR1B1	-1.36019	11.3417	-9.10265	2.78487e-05	0.00871653	3.16062
AKR1B10	-2.28429	11.8683	-9.78756	1.68822e-05	0.00867226	3.62778
AKR1B15	-2.31489	11.1165	-8.98919	3.03505e-05	0.00871653	3.07934
ANGPTL1	1.26425	8.49014	10.9027	7.95146e-06	0.00689267	4.31016
ANGPTL2	1.05146	11.817	4.3944	0.00277244	0.0472866	-1.45151
ANGPTL4	-1.31681	11.5526	-4.71539	0.001861	0.0399776	-1.03955
ANGPTL5	1.16766	8.48682	6.90929	0.000176775	0.0158777	1.36103
ANGPTL7	1.76616	10.1469	4.97309	0.00136607	0.0343923	-0.72051
ANXA9	2.08225	8.67666	9.4843	2.09896e-05	0.00867226	3.42578
APOB48R	-1.04304	8.42296	-4.46419	0.00253899	0.0455979	-1.36057
APOBEC3A	-1.13961	6.28016	-5.67399	0.000617362	0.0249145	0.0952891
APOD	1.04444	9.09464	9.48535	2.09734e-05	0.00867226	3.42649
AQP9	1.70912	7.84252	9.42273	2.19544e-05	0.00867226	3.38384
ARNTL2	-1.06218	9.09825	-11.7099	4.8076e-06	0.00685504	4.75097
ASPN	1.3472	9.55872	5.31281	0.000921897	0.0293582	-0.31575
AX721280	-1.16463	8.32725	-8.97484	3.06844e-05	0.00871653	3.06898
BATF3	-1.17972	8.44378	-5.82378	0.000525381	0.0235482	0.260083
BDNFOS	1.62254	8.49455	4.32836	0.00301506	0.0490624	-1.53826
BTC	1.82309	7.45038	4.87285	0.00153891	0.0364575	-0.843374
C12orf70	-1.15685	7.73736	-9.52863	2.03243e-05	0.00867226	3.45578
C15orf59	1.69508	10.1359	4.51103	0.00239439	0.0445197	-1.29995
C5orf4	1.27712	10.3847	8.92444	3.18906e-05	0.00871653	3.03244
CA2	-1.18621	10.9616	-11.0065	7.43948e-06	0.00689267	4.3692
CADM3	1.64624	8.73749	4.52729	0.00234633	0.0441296	-1.27899
CARD18	1.35471	9.361	5.48895	0.000756528	0.0269785	-0.112854
CCDC80	1.12137	9.52811	6.2364	0.000341746	0.0200427	0.6974
CCL13	-1.54395	9.20609	-7.46529	0.000106274	0.0134696	1.86654
CCL18	-3.17174	12.5065	-6.9987	0.000162545	0.0152893	1.44484
CCL27	-1.83031	9.44357	-4.65834	0.00199541	0.0412345	-1.11158
CFD	1.10189	15.8809	10.3847	1.11808e-05	0.00737528	4.00446
CFH	1.25556	12.0269	9.88771	1.5731e-05	0.00854493	3.69287
CFHR3	1.29138	10.8427	10.2519	1.22308e-05	0.00775094	3.92305
CGNL1	1.14854	11.1401	5.51423	0.000735608	0.0267844	-0.084111
CHAC1	-1.0432	7.54046	-6.64504	0.00022765	0.0169312	1.10746
CHRDL1	1.34628	9.06185	6.45585	0.000274116	0.0182323	0.920383
CHRM1	1.13327	7.83888	7.17897	0.000137584	0.0144489	1.61083
CILP	1.54655	10.8934	6.62563	0.000231987	0.0169312	1.08848
CILP2	1.51206	9.14515	6.03522	0.000420387	0.0215522	0.487175
CLEC3B	1.03232	14.7866	4.51375	0.00238627	0.0444775	-1.29644
CNFN	-1.07425	15.3716	-4.82428	0.0016312	0.0377044	-0.903476
CNTFR	1.06299	6.84086	7.90105	7.28017e-05	0.011689	2.23784
COL1A2	1.28491	14.9156	5.04064	0.00126171	0.0332002	-0.638605
COL3A1	1.17252	11.3471	5.03549	0.00126934	0.0333243	-0.644823
CPE	1.22144	11.6168	10.6046	9.65684e-06	0.00720771	4.13656
CPEB1	1.21064	8.17271	7.529	0.000100447	0.0130926	1.92214
CPNE7	-1.04842	9.73722	-9.63754	1.87884e-05	0.00867226	3.52879
CPZ	1.44713	8.58065	6.0146	0.000429522	0.0217162	0.465312
CRNN	1.28952	7.24736	7.75153	8.27319e-05	0.0120106	2.1128
CRYM	1.03388	8.48609	6.54524	0.00025096	0.0175088	1.00936
CTHRC1	1.42705	9.25014	6.15497	0.000371412	0.0207371	0.612992
CTRB2	-1.07397	12.3839	-4.84647	0.00158829	0.0370125	-0.875966
CTSK	1.04471	13.9267	6.75153	0.000205404	0.016597	1.21072
CXCL10	-3.19471	8.93217	-5.0427	0.00125868	0.033197	-0.636128
CXCL11	-1.54938	7.06378	-4.93398	0.00143083	0.0352898	-0.768268
CXCL9	-3.7168	10.9172	-4.49845	0.00243232	0.0447784	-1.3162
CYP26A1	2.65179	8.20144	4.94804	0.00140716	0.0350088	-0.751068
CYP2J2	1.42023	9.14177	5.297	0.000938599	0.0294618	-0.334198
CYTIP	-1.36854	8.97954	-4.54872	0.00228461	0.043398	-1.25144
DACT1	1.03948	8.70325	6.77833	0.000200196	0.0164884	1.23647
DCD	1.06709	16.8859	4.66369	0.00198237	0.0411631	-1.10481
DCN	1.34855	14.2382	13.628	1.63409e-06	0.00431395	5.64969
DSC2	-2.40195	10.2904	-23.3404	3.30241e-08	0.000753412	8.24695
DSG3	-1.31043	12.1202	-5.44258	0.00079662	0.0274533	-0.165808
ENST00000300992	-1.26475	15.5206	-11.3526	5.98309e-06	0.00689267	4.56093
ENST00000312632	-1.2067	7.02948	-6.22044	0.000347346	0.0201638	0.680928
ENST00000415768	-1.18526	7.35458	-7.01277	0.000160425	0.0151865	1.45793
FAM180B	1.46057	12.4524	7.13932	0.000142683	0.0144489	1.57466
FBLN1	1.40258	12.95	9.35406	2.309e-05	0.00871653	3.33669
FBLN2	1.28695	12.0921	7.71125	8.56604e-05	0.0120106	2.07869
FBLN5	1.12536	10.8805	7.19779	0.000135236	0.0144489	1.62793
FCGR3A	-1.15728	8.5611	-4.45094	0.00258158	0.0459768	-1.37777
FGFBP1	-1.07873	12.7191	-5.62708	0.000649737	0.0254256	0.0430058
FIBIN	1.64282	8.2215	8.50235	4.43755e-05	0.00937392	2.71717
FLG2	1.95889	14.3384	6.59822	0.000238271	0.0171385	1.0616
FLJ25917	-1.11116	7.66006	-9.41695	2.20475e-05	0.00867226	3.37989
FLJ42392	-1.4782	8.46775	-5.70133	0.000599319	0.0249145	0.125615
FLRT3	-1.05618	8.52806	-5.77633	0.000552762	0.0241812	0.208228
FMO2	1.47582	8.60521	5.66219	0.000625332	0.0249576	0.0821719
FMOD	1.02598	13.4426	6.88898	0.000180197	0.0161107	1.34185
FNDC1	1.09083	8.56384	6.6511	0.000226314	0.0169312	1.11337
FOSL1	-1.17662	7.26987	-5.2914	0.000944593	0.0295471	-0.340739
FOXH1	-1.29102	7.73302	-13.8547	1.452e-06	0.00431395	5.74389
FV367791	1.03605	10.7578	5.00591	0.00131423	0.033827	-0.680634
GAL	-1.93677	7.85575	-11.5464	5.30961e-06	0.00689267	4.66499
GALNTL1	1.32364	10.3265	4.78569	0.00170886	0.0382335	-0.951484
GDF10	1.3674	10.5419	8.26657	5.36913e-05	0.0101661	2.5336
GJB4	1.2472	8.31996	5.51793	0.000732606	0.0267844	-0.0799196
GLDN	1.0504	8.37497	8.70771	3.77227e-05	0.00896465	2.87265
GLI1	1.19902	7.648	5.1248	0.00114379	0.0320571	-0.537559
GML	-1.40161	7.33912	-7.52273	0.000101004	0.0130926	1.9167
GOLGA7B	-1.04126	8.44243	-5.37926	0.000855229	0.028442	-0.238659
GPR12	1.04034	7.95514	12.8442	2.49418e-06	0.00517294	5.30554
GPR124	1.02378	10.982	8.54225	4.29861e-05	0.00933985	2.74769
GPR68	-1.12463	10.7707	-7.71633	8.52846e-05	0.0120106	2.08301
GSC	1.06611	7.56853	8.78267	3.558e-05	0.00896465	2.9284
GSTM5	1.37872	9.77582	10.0674	1.38808e-05	0.00825438	3.80766
GUCA2B	1.20543	6.87848	4.49176	0.00245276	0.0447784	-1.32485
GZMB	-2.1315	9.40557	-5.68744	0.00060841	0.0249145	0.110224
HDGFL1	-1.03463	8.43318	-11.3278	6.07613e-06	0.00689267	4.54743
HIC1	1.38049	8.20558	7.72176	8.4885e-05	0.0120106	2.08761
HIST2H2AA4	-1.04248	9.66129	-5.47944	0.000764559	0.027033	-0.123681
HIST2H3A	-1.35407	9.40198	-4.35664	0.00290842	0.0482936	-1.50103
HS3ST6	1.24956	10.3674	4.4084	0.00272376	0.0470045	-1.4332
HSPA12B	1.15081	9.46518	6.57396	0.00024399	0.0173613	1.03773
HSPB2	1.13104	10.8255	7.85244	7.58749e-05	0.011689	2.19746
IDO1	-1.72569	7.96158	-4.69428	0.00190954	0.0404496	-1.06614
IL17D	1.62068	9.01162	10.448	1.0716e-05	0.00737528	4.04284
IL1F7	1.99202	10.8456	7.34607	0.000118224	0.0141213	1.76123
IL4I1	-2.12332	10.7204	-4.62483	0.00207931	0.041795	-1.15413
ISG20	-1.39877	11.7748	-4.63701	0.00204837	0.0416199	-1.13864
ITGBL1	1.03785	9.49979	4.77007	0.00174144	0.0385346	-0.970981
KANK2	1.03175	12.7268	5.56813	0.000693122	0.0263548	-0.0231636
KANK3	-1.0702	10.0656	-10.1152	1.34306e-05	0.00825438	3.83779
KCNJ8	1.26212	8.88403	4.42281	0.00267469	0.0465192	-1.4144
KLHDC7B	-2.00024	8.77828	-6.02398	0.00042534	0.0216535	0.475263
KLK1	1.37083	9.31724	4.37053	0.00285756	0.0478652	-1.48278
KLK12	-1.53278	6.83079	-6.00223	0.000435111	0.0218253	0.452161
KRT15	1.25723	12.678	4.89181	0.00150446	0.03621	-0.820021
KRT16	-2.72669	16.1797	-5.16274	0.00109465	0.0316096	-0.492359
KRT16P2	-1.06915	16.6844	-5.05071	0.00124692	0.0330015	-0.626464
KRT17	-1.25679	16.2072	-9.01126	2.98447e-05	0.00871653	3.09524
KRT6C	-2.80474	15.3631	-4.66125	0.00198831	0.0412345	-1.1079
KRT81	-1.24719	12.7384	-14.9311	8.48548e-07	0.00363328	6.16099
KRT85	-1.80739	8.05696	-11.1104	6.96406e-06	0.00689267	4.42757
LCE1B	1.36915	12.9303	7.54204	9.92987e-05	0.0130195	1.93347
LCE3A	-4.23968	12.8941	-5.1311	0.00113546	0.032021	-0.530035
LCE3C	-1.51412	8.33923	-4.47993	0.00248936	0.0450733	-1.34016
LCE5A	2.73116	8.3598	16.0563	5.02535e-07	0.00363328	6.54931
LGALS9C	-1.00704	12.5989	-6.5575	0.000247957	0.0174456	1.02148
LHFP	1.37325	12.5824	10.0436	1.41107e-05	0.00825438	3.79263
LOC100128719	-1.1508	15.8609	-11.2351	6.43792e-06	0.00689267	4.49672
LOC100129113	-1.05042	7.09816	-4.81706	0.00164543	0.0378415	-0.91244
LOC100130460	-1.01682	6.95829	-4.98536	0.00134644	0.0341686	-0.705587
LOC100130905	-1.10609	8.11213	-7.70122	8.64072e-05	0.0120106	2.07018
LOC642947	-1.94414	7.85842	-10.5625	9.92988e-06	0.00720771	4.1115
LOC646201	-1.18394	9.20487	-4.54562	0.00229341	0.0434437	-1.25541
LUM	1.33675	12.7776	7.29459	0.000123843	0.0141236	1.71524
LYVE1	1.03466	7.69905	4.7815	0.00171752	0.0383081	-0.956705
MFAP4	1.4634	14.5168	11.7982	4.55888e-06	0.00685504	4.79675
MGP	1.63204	13.7133	10.5354	1.01099e-05	0.00720771	4.09533
MMP1	-1.06231	6.65829	-5.21161	0.00103476	0.0307783	-0.434468
MMP12	-2.67529	8.42134	-7.82193	7.78786e-05	0.011689	2.17198
MMP2	1.25766	10.2639	4.78193	0.00171664	0.0383081	-0.956174
MMP23B	1.01549	9.2268	6.83775	0.000189165	0.0163193	1.29325
MUCL1	1.39785	13.6606	6.27063	0.000330069	0.0198478	0.732614
MYOC	1.77946	10.5158	7.92336	7.14378e-05	0.011689	2.25629
NR2F2	1.00454	11.3715	5.23601	0.00100621	0.0304057	-0.405702
OASL	-2.98258	9.6585	-6.93542	0.000172477	0.0157167	1.38562
OLFML3	1.03645	9.15555	8.37351	4.92186e-05	0.00964568	2.61753
PALM	1.18247	12.2545	5.32763	0.000906548	0.0292119	-0.298502
PARP12	-1.01264	9.90258	-4.78684	0.00170649	0.0382335	-0.950051
PCOLCE	1.09389	11.2724	6.64709	0.000227198	0.0169312	1.10946
PDE2A	1.11126	11.4192	10.367	1.13148e-05	0.00737528	3.99368
PDGFRB	1.19891	11.4778	5.77782	0.000551878	0.0241812	0.209863
PDGFRL	1.88491	9.84361	8.10303	6.14418e-05	0.0110373	2.40298
PDK4	1.26628	8.68254	5.55249	0.000705161	0.0265471	-0.0408002
PI16	1.71403	12.9298	7.76416	8.18364e-05	0.0120106	2.12346
PI3	-3.18136	11.5363	-5.84091	0.000515871	0.0234174	0.278719
PIK3R1	1.04766	10.4985	4.53732	0.00231721	0.0437622	-1.26608
PLA2G4D	-1.22529	12.3735	-5.8665	0.000502017	0.0232062	0.306481
PLAC9	1.08738	10.7399	7.40907	0.000111732	0.0138953	1.81708
PLP1	1.13187	9.33338	13.2906	1.95475e-06	0.00445957	5.50518
PMP22	1.06219	13.6727	5.2611	0.000977769	0.0301443	-0.376219
POL3S	-2.37361	10.8533	-7.24846	0.000129133	0.014232	1.67377
PPAP2B	1.15827	12.5087	9.05466	2.88775e-05	0.00871653	3.12638
PRINS	-1.21581	9.90994	-12.0935	3.82661e-06	0.00671541	4.94655
PRSS22	-1.42805	8.26359	-14.6866	9.5554e-07	0.00363328	6.0704
PSAPL1	1.82879	10.484	16.7591	3.6867e-07	0.00363328	6.77
PSMB9	-1.0299	12.0106	-4.44639	0.0025964	0.0459945	-1.38368
PTN	1.45957	10.9409	8.72594	3.71887e-05	0.00896465	2.88626
RADIL	1.03167	8.72957	9.61944	1.90344e-05	0.00867226	3.51672
RAI2	1.14697	9.4408	8.13929	5.96206e-05	0.0108815	2.43218
RCOR2	1.00835	7.61746	5.24231	0.000998987	0.0304057	-0.398291
RERGL	1.10395	7.60708	6.83202	0.000190198	0.0163193	1.2878
RHCG	-2.9599	10.9441	-13.5508	1.70183e-06	0.00431395	5.6171
RNU2-2	-1.22809	9.76722	-9.01372	2.97889e-05	0.00871653	3.09701
S100A2	-1.11083	15.4095	-6.80366	0.000195409	0.0163455	1.26073
SAA1	-2.30629	9.2391	-5.92814	0.000470312	0.022758	0.372965
SAA2	-1.54275	7.08586	-10.8893	8.02062e-06	0.00689267	4.30246
SCGB1D1	1.38379	12.2417	6.22647	0.000345218	0.0201638	0.687155
SCGB1D2	1.3401	12.3822	6.46374	0.00027198	0.0181814	0.928274
SCGB2A2	1.16643	13.235	4.69227	0.00191423	0.0404738	-1.06868
SCO2	-1.54177	11.9172	-7.04343	0.00015591	0.0149296	1.48639
SDPR	1.33663	8.32182	14.9324	8.48017e-07	0.00363328	6.16146
SEMA3B	1.28759	10.8343	4.91432	0.00146464	0.0358138	-0.792351
SEMA3D	1.07197	8.04906	5.67388	0.000617434	0.0249145	0.0951708
SERPINA12	1.41276	11.6336	5.50944	0.000739522	0.0267844	-0.0895489
SERPINA5	1.48332	7.07533	7.28588	0.000124823	0.0141236	1.70743
SFRP2	1.43467	10.8418	8.84	3.40333e-05	0.00882314	2.97069
SGCE	1.0454	9.97089	4.88608	0.00151477	0.03621	-0.827068
SGK223	-1.12026	11.5288	-10.8631	8.15736e-06	0.00689267	4.28742
SHISA3	1.01917	6.57312	6.7516	0.000205392	0.016597	1.21078
SLC26A9	-1.50226	8.53074	-6.8316	0.000190275	0.0163193	1.28739
SLC29A1	1.11893	10.746	4.99434	0.00133225	0.0339976	-0.694667
SLC45A4	1.35937	8.2557	6.73621	0.00020845	0.0166862	1.19595
SLITRK4	1.09276	7.97912	6.05418	0.000412173	0.0213227	0.507235
SNORA23	-1.05738	7.20589	-11.9177	4.24506e-06	0.00685504	4.85797
SNORA28	-1.63939	7.43975	-9.54918	2.0024e-05	0.00867226	3.46963
SOST	-1.29493	6.57571	-8.51109	4.40668e-05	0.00937392	2.72387
SP5	1.3331	8.18153	5.29677	0.000938843	0.0294618	-0.334465
SPARC	1.30829	14.7693	6.05581	0.000411479	0.0213227	0.508948
SPINK6	-5.07329	11.2319	-6.62402	0.00023235	0.0169312	1.08691
SPOCK1	1.28916	9.14557	5.19745	0.00105172	0.031	-0.451198
SPRR3	-1.61374	8.42038	-4.30369	0.00311159	0.049781	-1.57085
SSC5D	1.305	11.1632	5.14548	0.00111671	0.031806	-0.512891
SSPN	1.05621	10.7811	9.00944	2.9886e-05	0.00871653	3.09393
TAGLN	1.17353	11.9335	4.32631	0.00302295	0.0491208	-1.54096
TAP1	-1.16987	13.166	-5.08979	0.0011913	0.0324444	-0.57946
TCF15	1.03786	8.33413	6.91648	0.00017558	0.0158328	1.3678
TCN1	1.01378	7.157	7.83204	7.72084e-05	0.011689	2.18043
THBS4	1.7629	12.5834	7.2686	0.000126792	0.0141236	1.69191
THC2668129	-1.16014	8.12157	-7.87563	7.4391e-05	0.011689	2.21676
TIMP3	1.24998	12.1058	5.13816	0.00112622	0.0319866	-0.521617
TMPRSS4	-1.24679	6.87095	-8.80807	3.48851e-05	0.00894236	2.94718
TNF	-1.24203	8.71449	-5.54349	0.0007122	0.02668	-0.0509748
TNFRSF12A	-1.44831	11.7986	-6.48191	0.000267129	0.0179908	0.946428
TREX2	-1.18446	10.0067	-4.42879	0.00265459	0.0464788	-1.4066
TUBA3D	-1.26409	8.70905	-5.32322	0.000911085	0.0292368	-0.30363
TYRP1	1.0066	11.6256	4.55509	0.00226658	0.0432718	-1.24325
UCHL1	1.31157	9.39337	5.08853	0.00119304	0.0324444	-0.580965
WIF1	1.79166	7.267	8.57917	4.17435e-05	0.00924599	2.7758
WISP2	1.6868	13.3469	5.56833	0.000692969	0.0263548	-0.0229375
WNT6	1.06164	9.27252	7.28134	0.000125337	0.0141236	1.70336
ZNF831	-1.19116	7.58146	-4.51723	0.00237594	0.0444155	-1.29195

## Sheet: GO_Biological_Process_enr.
Term	Overlap	P-value	Adjusted P-value	Old P-value	Old Adjusted P-value	Odds Ratio	Combined Score	Genes
lymphocyte chemotaxis (GO:0048247)	6/44	1.0615e-05	0.00994791	0	0	13.9088	159.301	CCL13;CXCL10;CXCL11;SAA1;ADAM8;CCL18
negative regulation of signal transduction (GO:0009968)	13/267	1.40013e-05	0.00994791	0	0	4.603	51.4448	KANK2;TNF;HIC1;DCN;CYP26A1;SFRP2;CILP;WIF1;PALM;APOD;CHAC1;SOST;DACT1
proteolysis (GO:0006508)	13/287	2.98868e-05	0.0141564	0	0	4.26264	44.4086	MMP1;CTRB2;MMP2;TMPRSS4;GZMB;AEBP1;PRSS22;CPZ;KLK12;MMP12;CTSK;MMP23B;CPE
extracellular matrix organization (GO:0030198)	13/300	4.71985e-05	0.0167673	0	0	4.06684	40.5104	SPARC;MMP1;LUM;CTRB2;MMP2;FBLN5;DCN;MMP12;COL3A1;COL1A2;CTSK;MMP23B;ADAM8
inflammatory response (GO:0006954)	11/230	7.57266e-05	0.0215215	0	0	4.48408	42.5467	CCL13;CXCL10;CXCL11;CXCL9;KRT16;GPR68;CARD18;ADAM8;CCL18;IL17D;TNF
cellular component disassembly (GO:0022411)	6/66	0.000110691	0.0224702	0	0	8.79911	80.1491	MMP12;MMP1;CTSK;CTRB2;MMP2;ADAM8
extracellular matrix disassembly (GO:0022617)	6/66	0.000110691	0.0224702	0	0	8.79911	80.1491	MMP12;MMP1;CTSK;CTRB2;MMP2;ADAM8
neutrophil chemotaxis (GO:0030593)	6/70	0.00015375	0.0273099	0	0	8.24749	72.4144	CCL13;CXCL10;CXCL9;CXCL11;SAA1;CCL18
granulocyte chemotaxis (GO:0071621)	6/73	0.000193985	0.0279887	0	0	7.877	67.3305	CCL13;CXCL10;CXCL9;CXCL11;SAA1;CCL18
extracellular structure organization (GO:0043062)	10/216	0.000208742	0.0279887	0	0	4.31686	36.5828	MMP12;COL3A1;SPARC;COL1A2;MMP1;LUM;MMP23B;MMP2;FBLN5;DCN
external encapsulating structure organization (GO:0045229)	10/217	0.000216661	0.0279887	0	0	4.29578	36.2443	MMP12;COL3A1;SPARC;COL1A2;MMP1;LUM;MMP23B;MMP2;FBLN5;DCN
neutrophil migration (GO:1990266)	6/77	0.000260069	0.0307964	0	0	7.43172	61.3456	CCL13;CXCL10;CXCL9;CXCL11;SAA1;CCL18
cellular response to transforming growth factor beta stimulus (GO:0071560)	7/114	0.000352259	0.0385046	0	0	5.76845	45.8658	GDF10;CLEC3B;COL3A1;COL1A2;CILP;FOXH1;PDE2A
chemokine-mediated signaling pathway (GO:0070098)	5/56	0.000456344	0.046319	0	0	8.59216	66.0931	CCL13;CXCL10;CXCL9;CXCL11;CCL18

## Sheet: BioPlanet_enrichment
Term	Overlap	P-value	Adjusted P-value	Old P-value	Old Adjusted P-value	Odds Ratio	Combined Score	Genes
TGF-beta regulation of extracellular matrix	29/565	1.64363e-11	9.31938e-09	0	0	5.17734	128.561	CFD;CCL13;ADH1C;AKR1B1;FBLN1;PIK3R1;PTN;AEBP1;FBLN5;WISP2;UCHL1;CTSK;TIMP3;DACT1;TNFRSF12A;LHFP;LUM;TAP1;FMO2;NR2F2;PDGFRL;FOSL1;AKR1B10;COL1A2;CILP;PPAP2B;SAA2;IDO1;GSTM5
Interleukin-1 regulation of extracellular matrix	13/120	1.29548e-09	3.6727e-07	0	0	11.009	225.293	GDF10;CCL13;CFH;MMP1;AKR1B1;NR2F2;TNF;DCN;FOSL1;MMP12;COL1A2;SAA2;ANXA9
Oncostatin M	15/311	3.40919e-06	0.000529958	0	0	4.59004	57.7841	CCL13;KLK1;MMP1;MMP2;PCOLCE;BTC;AKR1B10;COL1A2;TCN1;KRT16;SAA1;ANXA9;PI3;DSG3;DSC2
FRA pathway	6/37	3.73868e-06	0.000529958	0	0	17.0556	213.14	FOSL1;COL1A2;MMP1;MMP2;MGP;DCN
TWEAK regulation of gene expression	5/27	1.26447e-05	0.00143391	0	0	19.9475	224.973	CXCL10;TNFRSF12A;MMP1;SOST;TNF
Matrix metalloproteinases	5/29	1.82552e-05	0.00172512	0	0	18.2833	199.491	MMP1;MMP2;MMP23B;TIMP3;TNF
Small leucine-rich proteoglycan (SLRP) molecules	3/6	2.92649e-05	0.00237045	0	0	87.0793	909.031	LUM;FMOD;DCN
Thymic stromal lymphopoietin (TSLP) pathway	6/90	0.000603458	0.0427701	0	0	6.27742	46.5335	CCL13;CXCL10;CXCL9;CCL18;IDO1;PSMB9
Extracellular matrix organization	6/93	0.000718026	0.0452357	0	0	6.06004	43.8686	COL3A1;COL1A2;MMP1;CTRB2;MMP2;PCOLCE
