# Supplementary material for: The Endogenous Dual Retinoid Receptor Agonist Alitretinoin Exhibits Immunoregulatory Functions on Antigen-Presenting Cells
Source: Int J Mol Sci. 2023 Jun 2;24(11):9654. doi: 10.3390/ijms24119654 (PMC10253969; doi:10.3390/ijms24119654)
Supplement: Supplementary file 1 [file ijms-24-09654-s001.zip › Table_S2.xlsx]

## Sheet: Sheet1
Gene (UP)	associated with skin/ monocytes	RANK from 1829	Gene (DOWN)	associated with skin/ monocytes	RANK from 1829	Supplementary Table S2. Fantom 5 database analysis reveals cellular targets of alitretinoin. Expression profile between lesional skin of patients with CHE before treatment with systemic alitretinoin was compared to gene expression after twelve weeks (Wk12) (n=3 independent donors). TOP 20 UP or DOWN regulated genes analyzed with the FANTOM 5 data base. Genes are analyzed by their promotor activit…
CCDC144A	Skin, palm	46	LCE3A	No data availible	-
GSDMC	No data availible	-	CXCL9	Mo-derived cells	1
LCE5A	Skin, adult	1	OR1E1	No data availible	-
CYP26A1	Mo-derived cells	120	CCL18	Mo-derived cells	1
PHGR1	Skin, palm	40	DEFB4A	Fingernail	2
ANXA9	Skin, fetal	146	CXCL10	Mo-derived cells	1
IL37	No data availible	-	PI3	Mo-derived cells; Keratinocyte, epidermal	9; 45
GJB4	Keratinocyte, epidermal	4	RHCG	Mo-derived cells; Keratinocyte, epidermal	39; 50
FLG2	Skin, adult	1	OASL	Mo-derived cells	1
PSAPL1	Skin, adult	1	KRT6C	Fingernail; Keratinocyte, epidermal	1; 11
PDGFRL	Fibroblasts; Mo-derived cells	1; 12	LOC401463	Mo-derived cells	1
ANGPTL7	Skin, palm	26	KRT16	Fingernail; Keratinocyte, epidermal	1; 9
NDUFV1	Mo-derived cells	8	MMP12	Mo-derived cells	1
HRNR	No data availible	-	KRT6B	Keratinocyte, epidermal	1
MYOC	Skin, palm; monocytes	11; 63	DSC2	Fingernail; Keratinocyte, epidermal	3; 16
CYB5RL	Keratinocyte, epidermal	67	PRSS53	Mo-derived cells	1
BTC	No data availible	-	AKR1B15	Fingernail	6
FIBIN	Skin, adult	32	AKR1B10	Skin, adult	19
AQP9	Mo-derived cells	1	MMP9	Mo-derived cells	1
PI16	Skin, adult	16	GZMB	Dendritic Cells, plasmacytoid	2
