# Supplementary material for: The Endogenous Dual Retinoid Receptor Agonist Alitretinoin Exhibits Immunoregulatory Functions on Antigen-Presenting Cells
Source: Int J Mol Sci. 2023 Jun 2;24(11):9654. doi: 10.3390/ijms24119654 (PMC10253969; doi:10.3390/ijms24119654)
Supplement: Supplementary file 1 [file ijms-24-09654-s001.zip › Table_S3.xlsx]

## Sheet: Sheet1
Gene_name	Expression iMoDC	Expression “9-cis RA-DC"	Expression mMoDC	Fold change (log2)	Supplementary Table S3. P-values of fold expression of TNF-α matured dendritic cells vs TNF-α matured and retinoid co-treated DCs regarding the fold expression of CD83, CD80, CD86, chemokine receptors CCR6 and CCR7, HLA-DR, PD-L1 and CD73
				mMoDC vs ”9-cis RA-DC"
				(+ = UP in ”9-cis RA-DC")
CD83	9662.66	17778.2	65980.7	-1.89
CD86	11962.5	17346.1	16024.4	0.11
CD80	1230.79	913.75	5509.05	-2.59
CCL22	9376.23	146243	213923	-0.55
CCL17	10379.6	81983.6	335675	-2.03
HLA-DQA1	46767.4	10150.6	29288.7	-1.53
