# Supplementary material for: The Endogenous Dual Retinoid Receptor Agonist Alitretinoin Exhibits Immunoregulatory Functions on Antigen-Presenting Cells
Source: Int J Mol Sci. 2023 Jun 2;24(11):9654. doi: 10.3390/ijms24119654 (PMC10253969; doi:10.3390/ijms24119654)
Supplement: Supplementary file 1 [file ijms-24-09654-s001.zip › Table_S4.xlsx]

## Sheet: Sheet2
Supplementary Table S4. Antibodies used for flow cytometry
Target	Isotype	Conjugation	Company
CD4	Mouse IgG1	PerCP	EXBIO Praha, a.s., Vestec, Czech Republic
CD8a	Mouse IgG1	APC	eBioscience, Inc., San Diego, CA, USA
CD14	Mouse IgG2a	APC	BD Pharmingen, San Diego, CA, USA
CD62L	Mouse IgG1	PE-Cy5	BD Pharmingen, San Diego, CA, USA
CD73	Mouse IgG1	PE	Biolegend, San Diego, CA, USA
CD80	Mouse IgG1	FITC	eBioscience, Inc., San Diego, CA, USA
CD86	Mouse IgG1	PE	EXBIO Praha, a.s., Vestec, Czech Republic
CD86	Mouse IgG2b	PE-Cy5	R&D Systems, Minneapolis, MN, USA
CD83	Mouse IgG1	APC	Miltenyi Biotec GmbH, Bergisch Gladbach, Germany
CCR4	Mouse IgG1	PE	BD Pharmingen, San Diego, CA, USA
CCR6	Mouse IgG1	PE	BD Pharmingen, San Diego, CA, USA
CCR7	Mouse IgG2a	PE	R&D Systems, Minneapolis, MN, USA
CCR8	Rat IgG2b	PE	R&D Systems, Minneapolis, MN, USA
CCR9	Mouse IgG2a	PE	R&D Systems, Minneapolis, MN, USA
CCR10	Rat IgG2a	PE	R&D Systems, Minneapolis, MN, USA
CLA	Rat IgM	FITC	BD Pharmingen, San Diego, CA, USA
CXCR3	Mouse IgG1	PE	BD Pharmingen, San Diego, CA, USA
