# Supplementary material for: The Endogenous Dual Retinoid Receptor Agonist Alitretinoin Exhibits Immunoregulatory Functions on Antigen-Presenting Cells
Source: Int J Mol Sci. 2023 Jun 2;24(11):9654. doi: 10.3390/ijms24119654 (PMC10253969; doi:10.3390/ijms24119654)
Supplement: Supplementary file 1 [file ijms-24-09654-s001.zip › Table_S5.xlsx]

## Sheet: Sheet1
Supplementary Table S5. Oligonucleotides for qPCR. Oligonucleotides were obtained from MWG (Biotech, Ebersberg, Germany) or AOD (Assays on Demand): (Applied Biosystems Inc., Foster City, CA, USA).
Gene	System	Sequence forward	Sequence reverse
SPRR3	SYBR® Green	tcaggagcttagaggattcttca	ttctgctggtaagaactcatgc
SPINK6	SYBR® Green	gtgccttctgtaaggccatagt	ttttccaggatgctttaggc
FLG	SYBR® Green	aaatggaagaaatcaatatcatgg	tttatatttttggctccttcg
OCLN	SYBR® Green	agccggtctaggacgcagca	aggcctggatgacatggctga
CLDN1	SYBR® Green	ggctgtcattggggctgcga	gcctgaccaaattcgtacctgga
HAS2	SYBR® Green	gtccattatgtacaggtttgtga	tccaaccatgggatcttctt
HAS3	SYBR® Green	gagatgtccagatcctcaacaa	cccactaatacactgcacac
HYAL1	SYBR® Green	ccaggaatcatgtcaggccatcaa	cccactggtcacgttcagg
HYAL2	SYBR® Green	ggcttagtgagatggacctc	ccgtgtcaggtaatctttgag
DEFB103A	TaqMan® Primer	tgaggatccattatcttctgtttgc	tgtgtttatgattcctccatgacc
DEFB103A	TaqMan® Probe	ttgctcttcctgtttttggtgcctgtt
DEFB4A	TaqMan® Primer	cctcttcatattcctgatgcctct	ggctccactcttaaggcaggt
DEFB4A	TaqMan® Probe	ccaggtgtttttggtggtataggcgatcc
RNASE7	SYBR® Green	ggagtcacagcacgaagacca	catggctgacttgcatgcttga
HRNR	SYBR® Green	ttcgtcttccagctatggtcagca	agtaacttgagccagccccgtgtt
S100A7	SYBR® Green	agacgtgatgacaagattgac	tgtcctttttctcaagacgtc
CCL5	AOD	Hs00174575_m1
CCL20	AOD	Hs00171125_m1
CCL22	AOD	Hs00171080_m1
CXCL14	AOD	Hs00171135_m1
CCL7	AOD	Hs00171147_m1
CCL17	AOD	Hs00171074_m1
MMP12	SYBR® Green	agttttgatgctgtcactaccg	cactggtctttggtctctcagaa
AQP9	SYBR® Green	gcaaccgtctttggcattta	ttttctcccacgatcagca
S100A9	SYBR® Green	tcggctttgacagagtgcaa	gccccagcttcacagagtat
