# Supplementary material for: The Endogenous Dual Retinoid Receptor Agonist Alitretinoin Exhibits Immunoregulatory Functions on Antigen-Presenting Cells
Source: Int J Mol Sci. 2023 Jun 2;24(11):9654. doi: 10.3390/ijms24119654 (PMC10253969; doi:10.3390/ijms24119654)
Supplement: Supplementary file 1 [file ijms-24-09654-s001.zip › Table_S6.xlsx]

## Sheet: Sheet1
Supplementary Table S6. Clinical characteristics of the study population
Group characteristics	Intention to treat	23
	Male/female	13:11:00
	age	53.76 ± 11.19
Hand eczema type	dyshidrosiform	2 (8.7%)
	hyperkeratotic-rhagadiform	18 (78.3%)
	Dyshidrosiform + hyperkeratotic-rhagadiform	3 (13 %)
mTLSS	PRE	10.48 ± 3.37
	Wk4	6.33 ± 3.3
	Wk8	4.02 ± 2.22
	Wk12	2.24 ± 1.82
	Reduction PRE vs Wk12	0.7863
