# Supplementary material for: The Endogenous Dual Retinoid Receptor Agonist Alitretinoin Exhibits Immunoregulatory Functions on Antigen-Presenting Cells
Source: Int J Mol Sci. 2023 Jun 2;24(11):9654. doi: 10.3390/ijms24119654 (PMC10253969; doi:10.3390/ijms24119654)
Supplement: Supplementary file 1 [file ijms-24-09654-s001.zip › Table_S7.xlsx]

## Sheet: Sheet2
Table S7. RNA of mMoDCs and “9-cis RA-DCs” (n=6 individual donors each) were analyzed by whole transcriptome RNA sequencing. TOP 100 genes up-regulated (UP) and down-regulated (DOWN) genes in “9-cis RA-DCs” vs mMoDCs with their fold changes and p-values are listed.
RANK	Gene	Fold change (log2) UP in 9-cis RA-DCs	p value		Gene	Fold change (log2) DOWN in 9-cis RA-DCs	p value
1	CXCR5	4.589	0.0002759		AIRE	-4.252	0.0001584
2	CTD-2201I18.1	4.562	0.0003998		LONRF2	-4.208	0.000162
3	CP	4.449	0.0001114		RAB27B	-4.206	0.0001088
4	EPB41L1	3.853	0.0001219		IL12B	-4.126	0.0007593
5	AC011899.9	3.735	0.0004728		PDZD2	-4.117	0.0001137
6	S100A9	3.685	0.0001207		ABHD17C	-4.095	0.0005581
7	CCL7	3.68	0.0001922		SRSF12	-4.012	0.0009866
8	IGHE	3.571	0.0007478		INSM2	-3.993	0.00153
9	GCNT3	3.559	0.0006109		CEP55	-3.966	0.0001676
10	SARDH	3.541	0.0003057		NCKAP5	-3.954	0.0002364
11	DBN1	3.497	0.0002387		KCNN1	-3.93	0.0002896
12	LYNX1	3.474	0.0003106		TUBB2A	-3.907	0.00102
13	CR1	3.447	0.0001351		IFI44L	-3.867	0.000118
14	PITPNM3	3.379	0.001952		FERMT2	-3.846	0.000385
15	SPOCD1	3.372	0.0003266		ADCY5	-3.84	0.001244
16	FCAR	3.317	0.0008736		ALPK3	-3.839	0.0002253
17	RHBDD2	3.312	0.0001939		DEPTOR	-3.734	0.0001128
18	LPO	3.312	0.007125		HAPLN3	-3.716	0.0001051
19	COL4A2	3.24	0.004168		TMEM200A	-3.696	0.0004143
20	GNGT2	3.221	0.003626		TMEM97	-3.661	0.0001696
21	PAPSS2	3.214	0.0003571		ANO9	-3.611	0.0001082
22	PGBD5	3.207	0.004692		GPR27	-3.606	0.0005476
23	CHDH	3.194	0.0005203		GPC5	-3.563	0.0008266
24	ITGB8	3.193	0.0005207		MAPK11	-3.558	0.0001961
25	CTA-363E6.1	3.189	0.002215		VAT1L	-3.549	0.001016
26	MIR3648	3.177	0.006785		SH3BP4	-3.547	0.0008062
27	LILRA1	3.177	0.002668		RASL10B	-3.541	0.003695
28	GPR114	3.163	0.002702		CCSER1	-3.535	0.0003829
29	CD300A	3.144	0.0004604		LAD1	-3.512	0.0001326
30	COL5A3	3.126	0.003547		SLC16A9	-3.502	0.0001366
31	LILRA3	3.124	0.0004377		IL32	-3.484	0.0002938
32	ABI3	3.099	0.001007		XKR4	-3.45	0.0008788
33	G0S2	3.098	0.0004147		CD1A	-3.442	0.0001044
34	ITGA6	3.089	0.000632		ABTB2	-3.431	0.0002568
35	SPARC	3.077	0.0004431		MMP12	-3.429	0.0001033
36	NRIP3	3.064	0.0005194		FSTL1	-3.425	0.0001562
37	DHRS3	3.048	0.0006438		CD1E	-3.409	0.000119
38	ARHGEF10L	3.011	0.0006429		SLC25A23	-3.383	0.0003509
39	NOTCH3	3.009	0.002245		GRAMD1B	-3.378	0.0006106
40	FHAD1	3.001	0.001745		PTPRG	-3.357	0.0006147
41	CCL2	2.994	0.0006406		MIR503HG	-3.328	0.0008143
42	GLDN	2.976	0.01334		ZDHHC23	-3.328	0.003197
43	AL161626.1	2.971	0.001007		TNC	-3.32	0.0002201
44	UBXN11	2.954	0.001137		FUT8	-3.312	0.001395
45	CA12	2.947	0.004646		RNF150	-3.294	0.002352
46	JAKMIP2	2.925	0.004961		HIST1H2BB	-3.286	0.001913
47	MMP7	2.906	0.003128		MKI67	-3.274	0.0006966
48	CRB2	2.899	0.00554		SPEF2	-3.242	0.0006688
49	MS4A4A	2.897	0.000886		GP1BA	-3.202	0.0008967
50	GALNT12	2.873	0.0009771		PDGFRA	-3.196	0.003965
